# Supplementary material for: Long-read genome sequence assembly provides insight into ongoing retroviral invasion of the koala germline
Source: Sci Rep. 2017 Nov 20;7:15838. doi: 10.1038/s41598-017-16171-1 (PMC5696478; doi:10.1038/s41598-017-16171-1)
Supplement: Supplementary file 1 — Supplementary Table [file 41598_2017_16171_MOESM1_ESM.xlsx]

## Sheet: location
id	length	ori	type	subgroup	completeness	coverage	seq_id	non_insert_allele	non_insert_allele_LH_boundary	non_insert_allele_RH_boundary	non_insert_allele_strand	allele_comment
KoRV:1	8422	-	KoRV	KoRV-A	full	29	000000F-321-01	phaCin_unsw_v4.1.fa.scaf00058	9863927	9863931	+
KoRV:10	8431	-	KoRV	KoRV-A	full	45	000010F-150-01	000057F-058-01	24224	24227	-
KoRV:106	8601	+	KoRV	KoRV-A	full	38	m151214_180132_42272_c100936762550000001823213006101665_s1_p0/66859/0_23173	phaCin_unsw_v4.1.fa.scaf00451	189324	189327	+
KoRV:11	8431	+	KoRV	KoRV-A	full	33	000012F-250-01	phaCin_unsw_v4.1.fa.scaf00092	7537618	7537622	+
KoRV:112	8628	+	KoRV	KoRV-A	full	24	m160127_023624_42272_c100939012550000001823211006101611_s1_p0/24649/0_20350	phaCin_unsw_v4.1.fa.scaf00151	3535981	3535986	-
KoRV:113	8528	-	KoRV	KoRV-B	full	1	m160201_054348_42272_c100939012550000001823211006101612_s1_p0/12537/68_20946	scaffold686_size647399	50449	50454	-	Pacific Chocolate genome (not found in Bilbo genome)
KoRV:114	8463	-	KoRV	KoRV-A	full	44	m160201_054348_42272_c100939012550000001823211006101612_s1_p0/17220/0_20748	phaCin_unsw_v4.1.fa.scaf00048	1749248	1749252	-
KoRV:115	9012	-	KoRV	KoRV-A	full	25	m160201_182214_42272_c100939012550000001823211006101614_s1_p0/150965/0_21788	phaCin_unsw_v4.1.fa.scaf00019	2787280	2787284	+
KoRV:116	5018	+	KoRV	KoRV-F	indel(s)	1	m160202_131953_42272_c100939012550000001823211006101617_s1_p0/120004/0_11581	phaCin_unsw_v4.1.fa.scaf00001	21821736	21821740	+
KoRV:118	8394	+	KoRV	KoRV-A	full	27	m160206_075722_42272_c100939052550000001823211006101676_s1_p0/133951/1162_21958	phaCin_unsw_v4.1.fa.scaf00399	170215	170216	+
KoRV:119	8598	-	KoRV	KoRV-A	full	34	m160414_054936_42272_c100938722550000001823211006101604_s1_p0/46057/0_25685	phaCin_unsw_v4.1.fa.scaf00119	2664720	2664724	-
KoRV:12	8430	-	KoRV	KoRV-A	full	45	000018F-236-01	phaCin_unsw_v4.1.fa.scaf00011	16123937	16123941	-
KoRV:120	4948	+	KoRV	KoRV-E	indel(s)	1	m160416_164739_42272_c100938882550000001823211006101617_s1_p0/82597/0_26137	phaCin_unsw_v4.1.fa.scaf00003	8272360	8272364	-
KoRV:121	5133	-	KoRV	KoRV-F	indel(s)	1	m160426_101400_42272_c100938242550000001823211006101631_s1_p0/152862/0_25053	phaCin_unsw_v4.1.fa.scaf00265	1638162	1638162	+	one flank only.
KoRV:122	7707	+	KoRV	n/a	indel(s)	1	m160427_113052_42272_c100938242550000001823211006101635_s1_p0/70764/0_28319	phaCin_unsw_v4.1.fa.scaf00100	3756713	3756717	+	REPEAT
KoRV:124	8631	-	KoRV	KoRV-A	full	55	m160526_035203_42272_c100938802550000001823211006101695_s1_p0/162039/0_22506	000225F-062-01	33978	33982	-
KoRV:127	8625	-	KoRV	KoRV-A	full	8	m160602_015306_42272_c100938772550000001823211006101657_s1_p0/102424/0_27901	000022F-201-01	1484	1488	-
KoRV:13	8436	+	KoRV	KoRV-A	full	43	000020F-232-01	phaCin_unsw_v4.1.fa.scaf00246	828304	828308	-
KoRV:130	8565	-	KoRV	KoRV-A	full	36	m160610_083156_42272_c100938672550000001823211006101680_s1_p0/149788/0_20268	phaCin_unsw_v4.1.fa.scaf00232	4117797	4117801	+
KoRV:135	8575	-	KoRV	KoRV-A	full	4	m160620_183726_42272_c101015092550000001823229710211602_s1_p0/138633/20777_38964	phaCin_unsw_v4.1.fa.scaf00106	2320747	2320750	+
KoRV:14	8428	+	KoRV	KoRV-A	full	39	000021F-100-01	phaCin_unsw_v4.1.fa.scaf00013	20996561	20996565	+
KoRV:141	8206	-	KoRV	KoRV-A	full	35	m160625_124735_42272_c100963582550000001823221407011667_s1_p0/112121/39372_64529	phaCin_unsw_v4.1.fa.scaf00011	4328339	4328343	-
KoRV:144	569	-	KoRV	n/a	solo LTR	1	m160629_163058_42272_c101015212550000001823229710211624_s1_p0/123198/0_12159	000027F-115-01	21354	21358	+
KoRV:145	8798	-	KoRV	KoRV-B	full	1	m151021_170605_42272_c100898522550000001823200804231656_s1_p0/69245/0_14922	phaCin_unsw_v4.1.fa.scaf00228	1170917	1170921	+
KoRV:146	6029	-	KoRV	KoRV-B	full	1	m151104_194142_42272_c100914392550000001823200704291667_s1_p0/143993/0_18803	phaCin_unsw_v4.1.fa.scaf00150	3463592	3463596	+
KoRV:147	6777	-	KoRV	KoRV-B	full	1	m151107_004311_42272_c100907152550000001823206404291692_s1_p0/22333/4742_20062	phaCin_unsw_v4.1.fa.scaf00085	7732227	7732231	-
KoRV:148	7191	-	KoRV	KoRV-B	full	1	m151116_010400_42272_c100936522550000001823207905251655_s1_p0/122281/11425_24171	phaCin_unsw_v4.1.fa.scaf00083	7664731	7664736	-
KoRV:149	8636	+	KoRV	KoRV-B	full	1	m151202_194513_42272_c100926142550000001823208005121642_s1_p0/48859/0_18907	phaCin_unsw_v4.1.fa.scaf00021	7206285	7206289	-
KoRV:15	8425	+	KoRV	KoRV-A	full	40	000027F-033-01	phaCin_unsw_v4.1.fa.scaf00357	144962	144966	+
KoRV:150	7901	+	KoRV	KoRV-B	full	1	m160125_062241_42272_c100938842550000001823211006101652_s1_p0/125674/0_16083	phaCin_unsw_v4.1.fa.scaf00137	1998814	1998817	-
KoRV:16	7715	-	KoRV	KoRV-A	indel(s)	26	000033F-003-01	phaCin_unsw_v4.1.fa.scaf00048	4198086	4198090	+
KoRV:17	8428	+	KoRV	KoRV-A	full	49	000041F-024-01	phaCin_unsw_v4.1.fa.scaf00042	9748936	9748941	+
KoRV:18	8426	+	KoRV	KoRV-A	full	34	000041F-083-01	phaCin_unsw_v4.1.fa.scaf00022	3649565	3649569	+
KoRV:19	8436	-	KoRV	KoRV-A	full	39	000048F-034-01	phaCin_unsw_v4.1.fa.scaf00009	3605008	3605012	-
KoRV:2	8434	+	KoRV	KoRV-A	full	49	000000F-381-01	phaCin_unsw_v4.1.fa.scaf00138	2629800	2629804	+
KoRV:20	502	-	KoRV	n/a	solo LTR	32	000048F-115-01	000172F-016-01	2406	2410	-
KoRV:21	8428	+	KoRV	KoRV-A	full	33	000048F-177-01	phaCin_unsw_v4.1.fa.scaf00323	1319000	1319004	+
KoRV:22	8478	+	KoRV	KoRV-A	full	28	000062F-078-01	phaCin_unsw_v4.1.fa.scaf00219	630863	630885	+	insetion is into AC repeat - not reliable
KoRV:23	8430	-	KoRV	KoRV-A	full	33	000085F-041-01	phaCin_unsw_v4.1.fa.scaf00042	9780702	9780707	+
KoRV:24	8430	-	KoRV	KoRV-A	full	45	000088F-067-01	phaCin_unsw_v4.1.fa.scaf00027	9770605	9770609	+
KoRV:25	8419	-	KoRV	KoRV-A	full	46	000090F-011-01	phaCin_unsw_v4.1.fa.scaf00310	745468	745473	-
KoRV:26	491	+	KoRV	n/a	solo LTR	26	000094F-117-01	phaCin_unsw_v4.1.fa.scaf00130	6393492	6393496	+
KoRV:27	8461	+	KoRV	KoRV-A	full	26	000095F-062-01	phaCin_unsw_v4.1.fa.scaf00001	28268257	28268261	-
KoRV:28	8432	+	KoRV	KoRV-A	full	27	000104F-043-01	phaCin_unsw_v4.1.fa.scaf00001	39707466	39707494	-	a bit of a gap
KoRV:29	8431	+	KoRV	KoRV-A	full	35	000112F-076-01	phaCin_unsw_v4.1.fa.scaf00003	10153659	10153662	+
KoRV:3	8423	-	KoRV	KoRV-A	full	35	000000F-386-01	phaCin_unsw_v4.1.fa.scaf00087	7718661	7718665	-
KoRV:30	8433	-	KoRV	KoRV-A	full	46	000127F-087-01	phaCin_unsw_v4.1.fa.scaf00169	622628	622628	-	one flank only
KoRV:31	8423	+	KoRV	KoRV-A	full	35	000137F-092-01	phaCin_unsw_v4.1.fa.scaf00001	12770089	12770094	-
KoRV:32	8429	-	KoRV	KoRV-A	full	37	000145F-078-01	phaCin_unsw_v4.1.fa.scaf00385	101729	101735
KoRV:33	8427	+	KoRV	KoRV-A	full	40	000147F-028-01	phaCin_unsw_v4.1.fa.scaf00090	2226245	2226249
KoRV:34	8430	+	KoRV	KoRV-A	full	40	000159F-025-01	phaCin_unsw_v4.1.fa.scaf00779	12418	12423
KoRV:35	3720	+	KoRV	KoRV-A	indel(s)	27	000159F-031-01	phaCin_unsw_v4.1.fa.scaf00069	477057	477062
KoRV:36	8460	-	KoRV	KoRV-A	full	35	000161F-045-01	phaCin_unsw_v4.1.fa.scaf00042	21093	21101
KoRV:37	8394	-	KoRV	KoRV-A	full	14	000180F-061-01	phaCin_unsw_v4.1.fa.scaf00083	3445565	3445571
KoRV:38	8426	+	KoRV	KoRV-A	full	44	000234F-044-01	phaCin_unsw_v4.1.fa.scaf00206	4581988	4581996
KoRV:39	8430	+	KoRV	KoRV-A	full	39	000245F-025-01	phaCin_unsw_v4.1.fa.scaf00346	1317528	1317529
KoRV:4	8390	-	KoRV	KoRV-A	full	28	000000F-420-01	phaCin_unsw_v4.1.fa.scaf00023	18171467	18171474
KoRV:40	8431	+	KoRV	KoRV-A	full	42	000250F-036-01	phaCin_unsw_v4.1.fa.scaf01777	5734	5741
KoRV:41	8433	+	KoRV	KoRV-A	full	44	000256F-001-01	phaCin_unsw_v4.1.fa.scaf00099	8419198	8419203
KoRV:42	7064	+	KoRV	KoRV-A	indel(s)	35	000257F-028-01	phaCin_unsw_v4.1.fa.scaf00099	1854051	1854055
KoRV:43	8431	-	KoRV	KoRV-A	full	48	000264F-004-01	phaCin_unsw_v4.1.fa.scaf00286	826613	826620
KoRV:44	8433	+	KoRV	KoRV-A	full	23	000288F-007-01	phaCin_unsw_v4.1.fa.scaf00139	4257465	4257471
KoRV:45	8424	-	KoRV	KoRV-A	full	41	000332F-026-01	phaCin_unsw_v4.1.fa.scaf00002	16589801	16589810
KoRV:46	8426	+	KoRV	KoRV-A	full	37	000351F-010-01	phaCin_unsw_v4.1.fa.scaf00127	8901375	8901382
KoRV:47	8429	+	KoRV	KoRV-A	full	41	000387F-001-01	phaCin_unsw_v4.1.fa.scaf00114	1263725	1263729
KoRV:48	6295	-	KoRV	KoRV-A	indel(s)	27	000406F-009-01	phaCin_unsw_v4.1.fa.scaf00226	2456181	2456187
KoRV:49	8476	+	KoRV	KoRV-A	full	31	000479F-002-01	phaCin_unsw_v4.1.fa.scaf00279	191864	191870
KoRV:5	8433	-	KoRV	KoRV-A	full	34	000002F-035-01	000056F-022-01	708	711	+
KoRV:50	8437	-	KoRV	KoRV-A	full	73	phaCin_unsw_v4.1.fa.scaf00002	phaCin_unsw_v4.1.fa.scaf00034	6069719	6069723	-
KoRV:51	8432	-	KoRV	KoRV-A	full	42	phaCin_unsw_v4.1.fa.scaf00023	phaCin_unsw_v4.1.fa.scaf00239	1147135	1147139	+
KoRV:52	8431	+	KoRV	KoRV-A	full	39	phaCin_unsw_v4.1.fa.scaf00027	phaCin_unsw_v4.1.fa.scaf00380	20717	20721	-
KoRV:53	5567	+	KoRV	KoRV-A	indel(s)	29	phaCin_unsw_v4.1.fa.scaf00050	phaCin_unsw_v4.1.fa.scaf00009	8429883	8429887	-
KoRV:54	8402	+	KoRV	KoRV-A	indel(s)	38	phaCin_unsw_v4.1.fa.scaf00055	000051F-059-01	34922	34926	+
KoRV:55	8478	-	KoRV	KoRV-A	full	41	phaCin_unsw_v4.1.fa.scaf00056	phaCin_unsw_v4.1.fa.scaf00150	3620462	3620466	+
KoRV:56	6546	-	KoRV	n/a	indel(s)	44	phaCin_unsw_v4.1.fa.scaf00108	phaCin_unsw_v4.1.fa.scaf00205	634452	634457
KoRV:57	8427	-	KoRV	KoRV-A	full	48	phaCin_unsw_v4.1.fa.scaf00164	phaCin_unsw_v4.1.fa.scaf00013	7342783	7342788
KoRV:58	8432	-	KoRV	KoRV-A	full	30	phaCin_unsw_v4.1.fa.scaf00209	phaCin_unsw_v4.1.fa.scaf00048	2379298	2379301
KoRV:59	7227	-	KoRV	KoRV-A	full	32	m150917_162907_42272_c100884272550000001823196004021634_s1_p0/103084/0_20221	phaCin_unsw_v4.1.fa.scaf00048	13017268	13017272
KoRV:6	8420	+	KoRV	KoRV-A	full	24	000002F-358-01	phaCin_unsw_v4.1.fa.scaf00051	1440880	1440888
KoRV:60	8569	-	KoRV	KoRV-A	full	26	m151020_130357_42272_c100898522550000001823200804231650_s1_p0/154314/4364_25913	phaCin_unsw_v4.1.fa.scaf00011	11084940	11084940
KoRV:61	4281	-	KoRV	n/a	indel(s)	1	m151020_130357_42272_c100898522550000001823200804231650_s1_p0/58301/0_8289	phaCin_unsw_v4.1.fa.scaf00145	3130483	3130485
KoRV:62	519	-	KoRV	n/a	solo LTR	27	m151027_034118_42272_c100900022550000001823201104231646_s1_p0/126380/0_22434	three sites
KoRV:65	210	-	KoRV	n/a	indel(s)	1	m151028_095531_42272_c100898982550000001823200804231675_s1_p0/81063/21249_26545	phaCin_unsw_v4.1.fa.scaf00053	3310483	3310483
KoRV:66	4877	-	KoRV	KoRV-E	indel(s)	1	m151028_162232_42272_c100898982550000001823200804231676_s1_p0/90084/0_19860	phaCin_unsw_v4.1.fa.scaf00259	1675256	1675266
KoRV:69	8756	+	KoRV	KoRV-A	full	28	m151030_144442_42272_c100905872550000001823201404301692_s1_p0/29174/3697_21363	phaCin_unsw_v4.1.fa.scaf00018	9610664	9610668
KoRV:7	8428	-	KoRV	KoRV-A	full	35	000008F-100-01	phaCin_unsw_v4.1.fa.scaf00152	6348025	6348029
KoRV:71	5000	+	KoRV	KoRV-F	indel(s)	1	m151031_185015_42272_c100914542550000001823200704291656_s1_p0/28421/0_20334	phaCin_unsw_v4.1.fa.scaf00044	11933111	11933114
KoRV:74	7618	-	KoRV	KoRV-B	full	1	m151102_010229_42272_c100914432550000001823200704291695_s1_p0/157121/0_21046	phaCin_unsw_v4.1.fa.scaf00162	5858773	5858781
KoRV:77	5061	-	KoRV	KoRV-E	indel(s)	1	m151105_000107_42272_c100907672550000001823206404291620_s1_p0/124712/0_17252	phaCin_unsw_v4.1.fa.scaf00090	3899100	3899102
KoRV:79	4845	+	KoRV	KoRV-E	indel(s)	2	m151110_003840_42272_c100905752550000001823201404301643_s1_p0/27426/0_16723	phaCin_unsw_v4.1.fa.scaf00389	85560	85563
KoRV:8	5643	-	KoRV	KoRV-A	indel(s)	35	000008F-127-01	phaCin_unsw_v4.1.fa.scaf00035	14929789	14929792
KoRV:80	5060	-	KoRV	KoRV-F	indel(s)	1	m151110_003840_42272_c100905752550000001823201404301643_s1_p0/72072/0_20056	phaCin_unsw_v4.1.fa.scaf00023	17422257	17422262
KoRV:81	8381	-	KoRV	KoRV-A	full	38	m151110_091805_42272_c100905752550000001823201404301645_s1_p0/153461/0_10148	phaCin_unsw_v4.1.fa.scaf00097	6923708	6923712
KoRV:82	11100	+	KoRV	KoRV-A	indel(s)	26	m151111_044229_42272_c100905992550000001823201404301641_s1_p0/33091/0_25182	phaCin_unsw_v4.1.fa.scaf00016	15761426	15761432
KoRV:85	8604	-	KoRV	KoRV-A	full	22	m151120_161329_42272_c100936702550000001823207905251615_s1_p0/154798/0_11973	phaCin_unsw_v4.1.fa.scaf00315	465142	465148
KoRV:86	2056	+	KoRV	n/a	indel(s)	17	m151120_224020_42272_c100936702550000001823207905251616_s1_p0/44911/3004_15600	000114F-002-01	5679	5683	-
KoRV:87	9980	-	KoRV	KoRV-A	indel(s)	19	m151201_024611_42272_c100936502550000001823207905251671_s1_p0/103216/6536_20816	phaCin_unsw_v4.1.fa.scaf00004	31095286	31095289
KoRV:9	8433	-	KoRV	KoRV-A	full	30	000010F-003-01	phaCin_unsw_v4.1.fa.scaf00027	9751890	9751892
KoRV:90	8729	-	KoRV	KoRV-A	full	35	m151201_200252_42272_c100936502550000001823207905251675_s1_p0/22182/281_17787	phaCin_unsw_v4.1.fa.scaf00042	5498131	5498134
KoRV:92	4809	+	KoRV	KoRV-E	indel(s)	1	m151202_152731_42272_c100926142550000001823208005121641_s1_p0/35981/0_16943	phaCin_unsw_v4.1.fa.scaf00084	7082053	7082053
KoRV:95	4995	-	KoRV	KoRV-F	indel(s)	2	m151205_100003_42272_c100937162550000001823213006101637_s1_p0/31670/5811_22370	phaCin_unsw_v4.1.fa.scaf00048	8189661	8189665	-
KoRV:97	10119	+	KoRV	KoRV-A	full	15	m151205_204427_42272_c100930152550000001823207205251611_s1_p0/42739/24777_42704	phaCin_unsw_v4.1.fa.scaf00091	4490964	4490968	+
KoRV:98	9050	+	KoRV	n/a	full	2	m151206_010219_42272_c100930152550000001823207205251612_s1_p0/41268/0_25092	phaCin_unsw_v4.1.fa.scaf00034	17979434	17979434
KoRV:99	8678	+	KoRV	KoRV-A	full	23	m151206_135958_42272_c100930152550000001823207205251615_s1_p0/14090/0_13956	phaCin_unsw_v4.1.fa.scaf00046	6472995	6473002
recKoRV:1	6731	-	recKoRV1	n/a	full	22	000030F-098-01	scaffold592_size682540	429289	429293	+	Pacific Chocolate genome (not found in Bilbo genome)
recKoRV:10	6831	+	recKoRV1	n/a	full	36	phaCin_unsw_v4.1.fa.scaf00288	phaCin_unsw_v4.1.fa.scaf00069	1146146	1146150	+
recKoRV:11	6831	+	recKoRV1	n/a	full	34	phaCin_unsw_v4.1.fa.scaf00357	000119F-027-01	944	946	-
recKoRV:13	6857	+	recKoRV1	n/a	full	1	m151028_095531_42272_c100898982550000001823200804231675_s1_p0/97080/35817_55269	000274F-009-01	641	645	+
recKoRV:14	6793	+	recKoRV1	n/a	full	37	m151029_135740_42272_c100914542550000001823200704291653_s1_p0/113361/0_19658	phaCin_unsw_v4.1.fa.scaf00216	320612	320616	-
recKoRV:16	6726	-	recKoRV1	n/a	full	4	m151107_050224_42272_c100907152550000001823206404291693_s1_p0/107558/32257_47455	000387F-001-01	4093	4097	+
recKoRV:18	6107	-	recKoRV1	n/a	indel(s)	22	m151111_220228_42272_c100905992550000001823201404301645_s1_p0/36691/0_19132	000311F-041-01	19506	19510	+
recKoRV:19	7043	+	recKoRV1	n/a	full	6	m151120_224020_42272_c100936702550000001823207905251616_s1_p0/63852/39921_55515	000075F-038-01	10964	10968	+
recKoRV:2	6844	+	recKoRV1	n/a	full	41	000071F-005-01	phaCin_unsw_v4.1.fa.scaf00285	2864217	2864221	+
recKoRV:20	7158	-	recKoRV1	n/a	indel(s)	4	m151202_194513_42272_c100926142550000001823208005121642_s1_p0/79970/0_13137	phaCin_unsw_v4.1.fa.scaf00031	7950465	7950465	-	one flank only
recKoRV:21	6452	+	recKoRV1	n/a	full	1	m151208_144450_42272_c100930262550000001823207205251674_s1_p0/78815/4488_25881	phaCin_unsw_v4.1.fa.scaf00237	3228406	3228410	-
recKoRV:22	6912	+	recKoRV1	n/a	full	27	m151216_152033_42272_c100936732550000001823213006101697_s1_p0/4740/7233_25120	phaCin_unsw_v4.1.fa.scaf00038	6271361	6271366
recKoRV:23	6599	+	recKoRV1	n/a	full	1	m151230_231946_42272_c100938892550000001823211006101605_s1_p0/161303/0_18328	phaCin_unsw_v4.1.fa.scaf00106	3858252	3858256
recKoRV:25	6886	-	recKoRV1	n/a	full	36	m160530_003914_42272_c100938612550000001823211006101645_s1_p0/39672/0_26761	phaCin_unsw_v4.1.fa.scaf00001	36850238	36850243
recKoRV:26	6337	+	recKoRV1	n/a	full	2	m160531_115709_42272_c100938772550000001823211006101651_s1_p0/132189/0_26638	phaCin_unsw_v4.1.fa.scaf00163	5565049	5565054
recKoRV:27	6045	-	recKoRV1	n/a	indel(s)	1	m160610_083156_42272_c100938672550000001823211006101680_s1_p0/108477/0_21257	phaCin_unsw_v4.1.fa.scaf00281	1256052	1256057
recKoRV:28	6977	-	recKoRV1	n/a	full	6	m160621_133515_42272_c101015092550000001823229710211605_s1_p0/50116/0_29707	phaCin_unsw_v4.1.fa.scaf00171	1620014	1620015
recKoRV:29	7079	+	recKoRV1	n/a	full	15	m160628_213228_42272_c101015212550000001823229710211621_s1_p0/115005/0_20884	phaCin_unsw_v4.1.fa.scaf01165	997	1004
recKoRV:3	6832	-	recKoRV1	n/a	full	36	000232F-034-01	phaCin_unsw_v4.1.fa.scaf00006	1860458	1860462
recKoRV:30	6828	+	recKoRV1	n/a	full	35	phaCin_unsw_v4.1.fa.scaf00073	phaCin_unsw_v4.1.fa.scaf00001	19210718	19210720
recKoRV:4	5870	-	recKoRV1	n/a	full	33	000255F-011-01	phaCin_unsw_v4.1.fa.scaf00115	7788387	7788392
recKoRV:5	6821	+	recKoRV1	n/a	full	28	000307F-027-01	phaCin_unsw_v4.1.fa.scaf00049	13853531	13853536
recKoRV:6	6851	-	recKoRV1	n/a	full	86	phaCin_unsw_v4.1.fa.scaf00005	000172F-053-01	5510	5513	-
recKoRV:7	6837	-	recKoRV1	n/a	full	33	phaCin_unsw_v4.1.fa.scaf00113	phaCin_unsw_v4.1.fa.scaf00090	3982204	3982207
recKoRV:8	6740	-	recKoRV1	n/a	indel(s)	25	phaCin_unsw_v4.1.fa.scaf00164	phaCin_unsw_v4.1.fa.scaf00088	1037102	1037108
recKoRV:9	6834	+	recKoRV1	n/a	full	43	phaCin_unsw_v4.1.fa.scaf00253	phaCin_unsw_v4.1.fa.scaf00116	1660486	1660487
recKoRV2:1	7561	-	recKoRV2	n/a	full	38	phaCin_unsw_v4.1.fa.scaf00137	000145F-047-01	165	169	-
recKoRV3:1	6817	+	recKoRV3	n/a	full	34	000072F-131-01	phaCin_unsw_v4.1.fa.scaf00070	2195417	2195421	+
recKoRV3:2	3724	-	recKoRV3	n/a	indel(s)	34	phaCin_unsw_v4.1.fa.scaf00101	000106F-088-01	3613	3616	-
